# Supplementary material for: Temporal changes in ewe vaginal microbiota throughout gestation
Source: Front Microbiol. 2024 Feb 15;15:1359678. doi: 10.3389/fmicb.2024.1359678 (PMC10901984; doi:10.3389/fmicb.2024.1359678)
Supplement: Supplementary file 1 [file Table_1.XLSX]

## Sheet: Sheet1
SRA accession	Sample name	Ewe ID	Date of swab	Week of gestation	Comments
SRR26904389	AL_0867	867	2022-01-30	After-lambing
SRR26904123	AL_12A1	12A1	2022-01-27	After-lambing
SRR26904121	AL_20007	20007	2022-01-23	After-lambing
SRR26904119	AL_20010	20010	2022-02-09	After-lambing	<5000 reads
SRR26904117	AL_20011	20011	2022-01-22	After-lambing
SRR26904114	AL_20028	20028	2022-01-19	After-lambing
SRR26904112	AL_8004	8004	2022-01-22	After-lambing
SRR26904110	AL_8007	8007	2022-02-11	After-lambing
SRR26904108	AL_8097	8097	2022-02-08	After-lambing
SRR26904230	AL_A120	A120	2022-01-18	After-lambing
SRR26904229	AL_D035	D035	2022-01-17	After-lambing
SRR26904228	AL_D037	D037	2022-01-18	After-lambing
SRR26904227	AL_E057	E057	2022-02-09	After-lambing	<5000 reads
SRR26904226	AL_E079	E079	2022-02-09	After-lambing	<5000 reads
SRR26904225	AL_E080	E080	2022-02-14	After-lambing	<5000 reads
SRR26904224	AL_F030	F030	2022-01-22	After-lambing
SRR26904222	AL_G9008	G9008	2022-01-23	After-lambing
SRR26904220	AL_H002	H002	2022-01-19	After-lambing
SRR26904132	AL_H004	H004	2022-01-23	After-lambing
SRR26904130	AL_H006	H006	2022-01-16	After-lambing
SRR26904128	AL_H014	H014	2022-02-04	After-lambing	<5000 reads
SRR26904127	AL_H018	H018	2022-02-09	After-lambing
SRR26904106	AL_H097	H097	2022-01-22	After-lambing
SRR26904391	AL_H098	H098	2022-01-22	After-lambing
SRR26904233	AL_SDSU6062	SDSU6062	2022-01-27	After-lambing
SRR26904231	AL_SDSU6119	SDSU6119	2022-02-10	After-lambing
SRR26904237	AL_UW1741	UW1741	2022-01-27	After-lambing
SRR26904022	Control	Control	Control	Control
SRR26904021	Control	Control	Control	Control
SRR26904020	Control	Control	Control	Control
SRR26904018	Control	Control	Control	Control
SRR26904013	Control	Control	Control	Control
SRR26904016	Control	Control	Control	Control
SRR26904026	PB_0867	867	2021-08-12	Pre-Breeding
SRR26904432	PB_12A1	12A1	2021-08-12	Pre-Breeding
SRR26904077	PB_20007	20007	2021-08-12	Pre-Breeding
SRR26904416	PB_20010	20010	2021-08-12	Pre-Breeding
SRR26904405	PB_20011	20011	2021-08-12	Pre-Breeding
SRR26904394	PB_20028	20028	2021-08-12	Pre-Breeding
SRR26904040	PB_8004	8004	2021-08-12	Pre-Breeding
SRR26904234	PB_8007	8007	2021-08-12	Pre-Breeding
SRR26904126	PB_8097	8097	2021-08-12	Pre-Breeding
SRR26904339	PB_A120	A120	2021-08-12	Pre-Breeding
SRR26904099	PB_D035	D035	2021-08-12	Pre-Breeding
SRR26904482	PB_D037	D037	2021-08-12	Pre-Breeding
SRR26904471	PB_E057	E057	2021-08-12	Pre-Breeding
SRR26904460	PB_E079	E079	2021-08-12	Pre-Breeding
SRR26904332	PB_E080	E080	2021-08-12	Pre-Breeding
SRR26904321	PB_F030	F030	2021-08-12	Pre-Breeding
SRR26904213	PB_G9008	G9008	2021-08-12	Pre-Breeding
SRR26904283	PB_H002	H002	2021-08-12	Pre-Breeding
SRR26904187	PB_H004	H004	2021-08-12	Pre-Breeding
SRR26904165	PB_H006	H006	2021-08-12	Pre-Breeding
SRR26904257	PB_H014	H014	2021-08-12	Pre-Breeding
SRR26904149	PB_H018	H018	2021-08-12	Pre-Breeding
SRR26904392	PB_H097	H097	2021-08-12	Pre-Breeding
SRR26904370	PB_H098	H098	2021-08-12	Pre-Breeding
SRR26904010	PB_SDSU6062	SDSU6062	2021-08-12	Pre-Breeding
SRR26904350	PB_SDSU6119	SDSU6119	2021-08-12	Pre-Breeding
SRR26904484	PB_UW1741	UW1741	2021-08-12	Pre-Breeding
SRR26904102	W1_0867	867	2021-08-31	0
SRR26904348	W1_12A1	12A1	2021-08-31	0
SRR26904346	W1_20007	20007	2021-08-31	1
SRR26904344	W1_20011	20011	2021-08-31	1
SRR26904342	W1_20028	20028	2021-08-31	1
SRR26904337	W1_8004	8004	2021-08-31	1
SRR26904005	W1_A120	A120	2021-08-31	1
SRR26904003	W1_D035	D035	2021-08-31	2
SRR26904364	W1_D037	D037	2021-08-31	1
SRR26904358	W1_F030	F030	2021-08-31	1
SRR26904356	W1_G9008	G9008	2021-08-31	1
SRR26904354	W1_H002	H002	2021-08-31	1
SRR26904353	W1_H004	H004	2021-08-31	1
SRR26904352	W1_H006	H006	2021-08-31	2
SRR26904105	W1_H097	H097	2021-08-31	1
SRR26904103	W1_H098	H098	2021-08-31	1
SRR26904008	W1_SDSU6062	SDSU6062	2021-08-31	0
SRR26904011	W1_UW1741	UW1741	2021-08-31	0
SRR26904355	W10_0867	867	2021-11-02	9
SRR26904015	W10_12A1	12A1	2021-11-02	9
SRR26904009	W10_20007	20007	2021-11-02	10
SRR26904007	W10_20010	20010	2021-11-02	7
SRR26904006	W10_20011	20011	2021-11-02	10
SRR26904004	W10_20028	20028	2021-11-02	10
SRR26904363	W10_8004	8004	2021-11-02	10
SRR26904362	W10_8007	8007	2021-11-02	7
SRR26904360	W10_8097	8097	2021-11-02	7
SRR26904295	W10_A120	A120	2021-11-02	10
SRR26904176	W10_D035	D035	2021-11-02	11
SRR26904268	W10_D037	D037	2021-11-02	10
SRR26904160	W10_E057	E057	2021-11-02	7
SRR26904138	W10_E079	E079	2021-11-02	7
SRR26904444	W10_E080	E080	2021-11-02	7
SRR26904088	W10_F030	F030	2021-11-02	10
SRR26904066	W10_G9008	G9008	2021-11-02	10
SRR26904051	W10_H002	H002	2021-11-02	10
SRR26904246	W10_H004	H004	2021-11-02	10
SRR26904223	W10_H006	H006	2021-11-02	11
SRR26904115	W10_H014	H014	2021-11-02	8
SRR26904381	W10_H018	H018	2021-11-02	7
SRR26904359	W10_H097	H097	2021-11-02	10
SRR26904357	W10_H098	H098	2021-11-02	10
SRR26904202	W10_SDSU6062	SDSU6062	2021-11-02	9
SRR26904191	W10_SDSU6119	SDSU6119	2021-11-02	7
SRR26904310	W10_UW1741	UW1741	2021-11-02	9
SRR26904473	W11_0867	867	2021-11-09	10
SRR26904095	W11_12A1	12A1	2021-11-09	10
SRR26904093	W11_20007	20007	2021-11-09	11
SRR26904091	W11_20010	20010	2021-11-09	8
SRR26904090	W11_20011	20011	2021-11-09	11
SRR26904480	W11_8004	8004	2021-11-09	11
SRR26904478	W11_8007	8007	2021-11-09	8
SRR26904477	W11_8097	8097	2021-11-09	8
SRR26904345	W11_A120	A120	2021-11-09	11
SRR26904343	W11_D035	D035	2021-11-09	12
SRR26904341	W11_D037	D037	2021-11-09	11
SRR26904340	W11_E057	E057	2021-11-09	8
SRR26904338	W11_E079	E079	2021-11-09	8
SRR26904336	W11_E080	E080	2021-11-09	8
SRR26904335	W11_F030	F030	2021-11-09	11
SRR26904334	W11_G9008	G9008	2021-11-09	11
SRR26904101	W11_H002	H002	2021-11-09	11
SRR26904100	W11_H004	H004	2021-11-09	11
SRR26904098	W11_H006	H006	2021-11-09	12
SRR26904097	W11_H014	H014	2021-11-09	9
SRR26904096	W11_H018	H018	2021-11-09	8
SRR26904476	W11_H097	H097	2021-11-09	11
SRR26904475	W11_H098	H098	2021-11-09	11
SRR26904349	W11_SDSU6062	SDSU6062	2021-11-09	10
SRR26904347	W11_SDSU6119	SDSU6119	2021-11-09	8
SRR26904351	W11_UW1741	UW1741	2021-11-09	10
SRR26904210	W12_0867	867	2021-11-16	11	< 5000 reads
SRR26904317	W12_12A1	12A1	2021-11-16	11
SRR26904315	W12_20007	20007	2021-11-16	12
SRR26904313	W12_20010	20010	2021-11-16	9
SRR26904311	W12_20011	20011	2021-11-16	12
SRR26904309	W12_20028	20028	2021-11-16	12
SRR26904306	W12_8004	8004	2021-11-16	12
SRR26904218	W12_8007	8007	2021-11-16	9
SRR26904216	W12_8097	8097	2021-11-16	9
SRR26904464	W12_A120	A120	2021-11-16	12
SRR26904462	W12_D035	D035	2021-11-16	13
SRR26904459	W12_D037	D037	2021-11-16	12
SRR26904457	W12_E057	E057	2021-11-16	9
SRR26904456	W12_E079	E079	2021-11-16	9
SRR26904455	W12_E080	E080	2021-11-16	9
SRR26904453	W12_F030	F030	2021-11-16	12
SRR26904451	W12_G9008	G9008	2021-11-16	12
SRR26904330	W12_H002	H002	2021-11-16	12	< 5,000 Reads
SRR26904328	W12_H004	H004	2021-11-16	12
SRR26904326	W12_H006	H006	2021-11-16	13
SRR26904324	W12_H014	H014	2021-11-16	10
SRR26904323	W12_H018	H018	2021-11-16	9
SRR26904214	W12_H097	H097	2021-11-16	12
SRR26904212	W12_H098	H098	2021-11-16	12
SRR26904483	W12_SDSU6119	SDSU6119	2021-11-16	9
SRR26904466	W12_UW1741	UW1741	2021-11-16	11
SRR26904172	W14_0867	867	2021-11-30	13
SRR26904277	W14_12A1	12A1	2021-11-30	13
SRR26904190	W14_20007	20007	2021-11-30	14
SRR26904002	W14_20010	20010	2021-11-30	11
SRR26904188	W14_20011	20011	2021-11-30	14
SRR26904185	W14_20028	20028	2021-11-30	14
SRR26904181	W14_8004	8004	2021-11-30	14
SRR26904180	W14_8007	8007	2021-11-30	11
SRR26904179	W14_8097	8097	2021-11-30	11
SRR26904194	W14_A120	A120	2021-11-30	14
SRR26904305	W14_D035	D035	2021-11-30	15
SRR26904303	W14_D037	D037	2021-11-30	14
SRR26904302	W14_E057	E057	2021-11-30	11
SRR26904300	W14_E079	E079	2021-11-30	11
SRR26904298	W14_E080	E080	2021-11-30	11
SRR26904296	W14_F030	F030	2021-11-30	14
SRR26904293	W14_G9008	G9008	2021-11-30	14
SRR26904289	W14_H002	H002	2021-11-30	14
SRR26904288	W14_H004	H004	2021-11-30	14
SRR26904287	W14_H006	H006	2021-11-30	15
SRR26904285	W14_H014	H014	2021-11-30	12
SRR26904281	W14_H018	H018	2021-11-30	11
SRR26904177	W14_H097	H097	2021-11-30	14
SRR26904174	W14_H098	H098	2021-11-30	14
SRR26904197	W14_SDSU6062	SDSU6062	2021-11-30	13
SRR26904196	W14_SDSU6119	SDSU6119	2021-11-30	11
SRR26904199	W14_UW1741	UW1741	2021-11-30	13
SRR26904151	W16_0867	867	2021-12-14	15
SRR26904254	W16_12A1	12A1	2021-12-14	15
SRR26904253	W16_20007	20007	2021-12-14	16
SRR26904252	W16_20010	20010	2021-12-14	13
SRR26904250	W16_20011	20011	2021-12-14	16
SRR26904163	W16_20028	20028	2021-12-14	16
SRR26904157	W16_8004	8004	2021-12-14	16
SRR26904156	W16_8007	8007	2021-12-14	13
SRR26904155	W16_8097	8097	2021-12-14	13
SRR26904166	W16_A120	A120	2021-12-14	16
SRR26904164	W16_D037	D037	2021-12-14	16
SRR26904162	W16_E057	E057	2021-12-14	13
SRR26904276	W16_E079	E079	2021-12-14	13
SRR26904275	W16_E080	E080	2021-12-14	13
SRR26904274	W16_F030	F030	2021-12-14	16
SRR26904272	W16_G9008	G9008	2021-12-14	16
SRR26904267	W16_H002	H002	2021-12-14	16
SRR26904266	W16_H004	H004	2021-12-14	16
SRR26904264	W16_H006	H006	2021-12-14	17
SRR26904262	W16_H014	H014	2021-12-14	14
SRR26904260	W16_H018	H018	2021-12-14	13
SRR26904153	W16_H097	H097	2021-12-14	16
SRR26904284	W16_H098	H098	2021-12-14	16
SRR26904167	W16_SDSU6062	SDSU6062	2021-12-14	15
SRR26904170	W16_UW1741	UW1741	2021-12-14	15
SRR26904082	W18_0867	867	2021-12-28	17
SRR26904437	W18_12A1	12A1	2021-12-28	17
SRR26904435	W18_20007	20007	2021-12-28	18
SRR26904434	W18_20010	20010	2021-12-28	15
SRR26904430	W18_20011	20011	2021-12-28	18
SRR26904428	W18_20028	20028	2021-12-28	18
SRR26904424	W18_8004	8004	2021-12-28	18
SRR26904422	W18_8007	8007	2021-12-28	15
SRR26904086	W18_8097	8097	2021-12-28	15
SRR26904143	W18_A120	A120	2021-12-28	18
SRR26904141	W18_D035	D035	2021-12-28	19
SRR26904139	W18_D037	D037	2021-12-28	18
SRR26904136	W18_E057	E057	2021-12-28	15
SRR26904133	W18_E079	E079	2021-12-28	15
SRR26904449	W18_E080	E080	2021-12-28	15
SRR26904447	W18_F030	F030	2021-12-28	18
SRR26904446	W18_H002	H002	2021-12-28	18
SRR26904445	W18_H004	H004	2021-12-28	18
SRR26904443	W18_H006	H006	2021-12-28	19
SRR26904442	W18_H014	H014	2021-12-28	16
SRR26904441	W18_H018	H018	2021-12-28	15
SRR26904085	W18_H097	H097	2021-12-28	18
SRR26904084	W18_H098	H098	2021-12-28	18
SRR26904146	W18_SDSU6062	SDSU6062	2021-12-28	17
SRR26904144	W18_SDSU6119	SDSU6119	2021-12-28	15
SRR26904148	W18_UW1741	UW1741	2021-12-28	17
SRR26904333	W2_0867	867	2021-09-07	1
SRR26904465	W2_20007	20007	2021-09-07	2
SRR26904463	W2_20011	20011	2021-09-07	2
SRR26904461	W2_20028	20028	2021-09-07	2
SRR26904458	W2_8004	8004	2021-09-07	2
SRR26904089	W2_A120	A120	2021-09-07	2
SRR26904481	W2_D035	D035	2021-09-07	3
SRR26904479	W2_D037	D037	2021-09-07	2
SRR26904474	W2_F030	F030	2021-09-07	2
SRR26904472	W2_G9008	G9008	2021-09-07	2
SRR26904470	W2_H002	H002	2021-09-07	2
SRR26904469	W2_H004	H004	2021-09-07	2
SRR26904468	W2_H006	H006	2021-09-07	3
SRR26904467	W2_H014	H014	2021-09-07	0
SRR26904454	W2_H097	H097	2021-09-07	2
SRR26904452	W2_H098	H098	2021-09-07	2
SRR26904092	W2_SDSU6062	SDSU6062	2021-09-07	1
SRR26904094	W2_UW1741	UW1741	2021-09-07	1
SRR26904058	W20_0867	867	2022-01-11	19
SRR26904408	W20_12A1	12A1	2022-01-11	19
SRR26904407	W20_20007	20007	2022-01-11	20
SRR26904406	W20_20010	20010	2022-01-11	17
SRR26904404	W20_20011	20011	2022-01-11	20
SRR26904403	W20_20028	20028	2022-01-11	20
SRR26904400	W20_8004	8004	2022-01-11	20
SRR26904398	W20_8007	8007	2022-01-11	17
SRR26904396	W20_8097	8097	2022-01-11	17
SRR26904073	W20_A120	A120	2022-01-11	20
SRR26904072	W20_D035	D035	2022-01-11	21
SRR26904070	W20_D037	D037	2022-01-11	20
SRR26904068	W20_E057	E057	2022-01-11	17
SRR26904065	W20_E079	E079	2022-01-11	17
SRR26904063	W20_E080	E080	2022-01-11	17
SRR26904060	W20_F030	F030	2022-01-11	20
SRR26904421	W20_G9008	G9008	2022-01-11	20
SRR26904418	W20_H002	H002	2022-01-11	20
SRR26904415	W20_H004	H004	2022-01-11	20
SRR26904413	W20_H006	H006	2022-01-11	21
SRR26904411	W20_H014	H014	2022-01-11	18
SRR26904409	W20_H018	H018	2022-01-11	17
SRR26904395	W20_H097	H097	2022-01-11	20
SRR26904061	W20_H098	H098	2022-01-11	20
SRR26904076	W20_SDSU6062	SDSU6062	2022-01-11	19
SRR26904074	W20_SDSU6119	SDSU6119	2022-01-11	17
SRR26904079	W20_UW1741	UW1741	2022-01-11	19
SRR26904037	W22_0867	867	2022-01-25	21
SRR26904042	W22_20010	20010	2022-01-25	19
SRR26904433	W22_8007	8007	2022-01-25	19
SRR26904039	W22_8097	8097	2022-01-25	19
SRR26904053	W22_E057	E057	2022-01-25	19
SRR26904050	W22_E079	E079	2022-01-25	19
SRR26904048	W22_E080	E080	2022-01-25	19
SRR26904047	W22_H014	H014	2022-01-25	20
SRR26904046	W22_H018	H018	2022-01-25	19
SRR26904056	W22_SDSU6119	SDSU6119	2022-01-25	19
SRR26904242	W24_20010	20010	2022-01-08	16
SRR26904239	W24_8007	8007	2022-01-08	16
SRR26904033	W24_E057	E057	2022-01-08	16
SRR26904248	W24_E079	E079	2022-01-08	16
SRR26904245	W24_E080	E080	2022-01-08	16
SRR26904244	W24_H018	H018	2022-01-08	16
SRR26904035	W24_SDSU6119	SDSU6119	2022-01-08	16	< 5000 reads
SRR26904198	W3_0867	867	2021-09-14	2
SRR26904211	W3_12A1	12A1	2021-09-14	2
SRR26904209	W3_20007	20007	2021-09-14	3
SRR26904208	W3_20010	20010	2021-09-14	0
SRR26904207	W3_20011	20011	2021-09-14	3
SRR26904206	W3_20028	20028	2021-09-14	3
SRR26904205	W3_8004	8004	2021-09-14	3
SRR26904204	W3_8007	8007	2021-09-14	0
SRR26904203	W3_8097	8097	2021-09-14	0
SRR26904325	W3_A120	A120	2021-09-14	3
SRR26904322	W3_D035	D035	2021-09-14	4
SRR26904320	W3_D037	D037	2021-09-14	3
SRR26904319	W3_E057	E057	2021-09-14	0
SRR26904318	W3_E079	E079	2021-09-14	0
SRR26904316	W3_E080	E080	2021-09-14	0
SRR26904314	W3_F030	F030	2021-09-14	3
SRR26904312	W3_G9008	G9008	2021-09-14	3
SRR26904308	W3_H002	H002	2021-09-14	3
SRR26904307	W3_H004	H004	2021-09-14	3
SRR26904219	W3_H006	H006	2021-09-14	4
SRR26904217	W3_H014	H014	2021-09-14	1
SRR26904215	W3_H018	H018	2021-09-14	0
SRR26904201	W3_H097	H097	2021-09-14	3
SRR26904200	W3_H098	H098	2021-09-14	3
SRR26904329	W3_SDSU6119	SDSU6119	2021-09-14	0
SRR26904327	W3_SDSU6119	SDSU6119	2021-09-14	2
SRR26904331	W3_UW1741	UW1741	2021-09-14	2
SRR26904168	W4_0867	867	2021-09-21	3
SRR26904189	W4_12A1	12A1	2021-09-21	3
SRR26904186	W4_20007	20007	2021-09-21	4
SRR26904184	W4_20010	20010	2021-09-21	1
SRR26904183	W4_20011	20011	2021-09-21	4
SRR26904182	W4_20028	20028	2021-09-21	4
SRR26904178	W4_8004	8004	2021-09-21	4
SRR26904175	W4_8007	8007	2021-09-21	1
SRR26904173	W4_8097	8097	2021-09-21	1
SRR26904304	W4_A120	A120	2021-09-21	4
SRR26904301	W4_D035	D035	2021-09-21	5
SRR26904299	W4_D037	D037	2021-09-21	4
SRR26904297	W4_E057	E057	2021-09-21	1
SRR26904294	W4_E079	E079	2021-09-21	1
SRR26904292	W4_E080	E080	2021-09-21	1
SRR26904291	W4_F030	F030	2021-09-21	4
SRR26904290	W4_G9008	G9008	2021-09-21	4
SRR26904286	W4_H002	H002	2021-09-21	4
SRR26904282	W4_H004	H004	2021-09-21	4
SRR26904280	W4_H006	H006	2021-09-21	5
SRR26904279	W4_H014	H014	2021-09-21	2
SRR26904278	W4_H018	H018	2021-09-21	1
SRR26904171	W4_H097	H097	2021-09-21	4
SRR26904169	W4_H098	H098	2021-09-21	4
SRR26904193	W4_SDSU6062	SDSU6062	2021-09-21	3
SRR26904192	W4_SDSU6119	SDSU6119	2021-09-21	1
SRR26904195	W4_UW1741	UW1741	2021-09-21	3
SRR26904448	W5_0867	867	2021-09-29	4
SRR26904154	W5_12A1	12A1	2021-09-29	4
SRR26904152	W5_20007	20007	2021-09-29	5
SRR26904150	W5_20010	20010	2021-09-29	2
SRR26904147	W5_20011	20011	2021-09-29	5
SRR26904145	W5_20028	20028	2021-09-29	5
SRR26904142	W5_8004	8004	2021-09-29	5
SRR26904140	W5_8007	8007	2021-09-29	2
SRR26904137	W5_8097	8097	2021-09-29	2
SRR26904269	W5_A120	A120	2021-09-29	5
SRR26904265	W5_D035	D035	2021-09-29	6
SRR26904263	W5_D037	D037	2021-09-29	6
SRR26904261	W5_E057	E057	2021-09-29	2
SRR26904259	W5_E079	E079	2021-09-29	2
SRR26904258	W5_E080	E080	2021-09-29	2
SRR26904256	W5_F030	F030	2021-09-29	5
SRR26904255	W5_G9008	G9008	2021-09-29	5
SRR26904251	W5_H002	H002	2021-09-29	5
SRR26904249	W5_H004	H004	2021-09-29	5
SRR26904161	W5_H006	H006	2021-09-29	6
SRR26904159	W5_H014	H014	2021-09-29	3
SRR26904158	W5_H018	H018	2021-09-29	2
SRR26904135	W5_H097	H097	2021-09-29	5
SRR26904450	W5_H098	H098	2021-09-29	5
SRR26904271	W5_SDSU6062	SDSU6062	2021-09-29	4
SRR26904270	W5_SDSU6119	SDSU6119	2021-09-29	2
SRR26904273	W5_UW1741	UW1741	2021-09-29	4
SRR26904410	W6_0867	867	2021-10-05	5
SRR26904071	W6_12A1	12A1	2021-10-05	5
SRR26904069	W6_20007	20007	2021-10-05	6
SRR26904067	W6_20010	20010	2021-10-05	3
SRR26904064	W6_20011	20011	2021-10-05	6
SRR26904062	W6_20028	20028	2021-10-05	6
SRR26904420	W6_8004	8004	2021-10-05	6
SRR26904419	W6_8007	8007	2021-10-05	3
SRR26904417	W6_8097	8097	2021-10-05	3
SRR26904436	W6_A120	A120	2021-10-05	6
SRR26904431	W6_D035	D035	2021-10-05	7
SRR26904429	W6_D037	D037	2021-10-05	6
SRR26904427	W6_E057	E057	2021-10-05	3
SRR26904426	W6_E079	E079	2021-10-05	3
SRR26904425	W6_E080	E080	2021-10-05	3
SRR26904423	W6_F030	F030	2021-10-05	6
SRR26904087	W6_G9008	G9008	2021-10-05	6
SRR26904083	W6_H002	H002	2021-10-05	6
SRR26904081	W6_H004	H004	2021-10-05	6
SRR26904080	W6_H006	H006	2021-10-05	7
SRR26904078	W6_H014	H014	2021-10-05	4
SRR26904075	W6_H018	H018	2021-10-05	3
SRR26904414	W6_H097	H097	2021-10-05	6
SRR26904412	W6_H098	H098	2021-10-05	6
SRR26904439	W6_SDSU6062	SDSU6062	2021-10-05	5
SRR26904438	W6_SDSU6119	SDSU6119	2021-10-05	3
SRR26904440	W6_UW1741	UW1741	2021-10-05	5
SRR26904232	W7_0867	867	2021-10-12	6
SRR26904038	W7_12A1	12A1	2021-10-12	6
SRR26904036	W7_20007	20007	2021-10-12	7
SRR26904034	W7_20010	20010	2021-10-12	4
SRR26904031	W7_20011	20011	2021-10-12	7
SRR26904247	W7_20028	20028	2021-10-12	7
SRR26904243	W7_8004	8004	2021-10-12	7
SRR26904241	W7_8007	8007	2021-10-12	4
SRR26904240	W7_8097	8097	2021-10-12	4
SRR26904397	W7_A120	A120	2021-10-12	7
SRR26904393	W7_D035	D035	2021-10-12	8
SRR26904059	W7_D037	D037	2021-10-12	7
SRR26904057	W7_E057	E057	2021-10-12	4
SRR26904055	W7_E079	E079	2021-10-12	4
SRR26904054	W7_E080	E080	2021-10-12	4
SRR26904052	W7_F030	F030	2021-10-12	7
SRR26904049	W7_G9008	G9008	2021-10-12	7
SRR26904045	W7_H004	H004	2021-10-12	7
SRR26904044	W7_H006	H006	2021-10-12	8
SRR26904043	W7_H014	H014	2021-10-12	5
SRR26904041	W7_H018	H018	2021-10-12	4
SRR26904238	W7_H097	H097	2021-10-12	7
SRR26904236	W7_H098	H098	2021-10-12	7
SRR26904401	W7_SDSU6062	SDSU6062	2021-10-12	6
SRR26904399	W7_SDSU6119	SDSU6119	2021-10-12	4
SRR26904402	W7_UW1741	UW1741	2021-10-12	6
SRR26904377	W8_0867	867	2021-10-19	7	<5000 reads
SRR26904388	W8_12A1	12A1	2021-10-19	7
SRR26904387	W8_20007	20007	2021-10-19	8
SRR26904386	W8_20010	20010	2021-10-19	5
SRR26904385	W8_20011	20011	2021-10-19	8
SRR26904384	W8_20028	20028	2021-10-19	8	<5000 reads
SRR26904383	W8_8004	8004	2021-10-19	8
SRR26904382	W8_8007	8007	2021-10-19	5
SRR26904380	W8_8097	8097	2021-10-19	5
SRR26904129	W8_A120	A120	2021-10-19	8
SRR26904125	W8_D035	D035	2021-10-19	9
SRR26904124	W8_D037	D037	2021-10-19	8
SRR26904122	W8_E057	E057	2021-10-19	5
SRR26904120	W8_E079	E079	2021-10-19	5
SRR26904118	W8_E080	E080	2021-10-19	5
SRR26904116	W8_F030	F030	2021-10-19	8
SRR26904113	W8_G9008	G9008	2021-10-19	8
SRR26904111	W8_H002	H002	2021-10-19	8
SRR26904109	W8_H004	H004	2021-10-19	8
SRR26904107	W8_H006	H006	2021-10-19	9
SRR26904104	W8_H014	H014	2021-10-19	6
SRR26904390	W8_H018	H018	2021-10-19	5	<5000 reads
SRR26904379	W8_H097	H097	2021-10-19	8	<5000 reads
SRR26904378	W8_H098	H098	2021-10-19	8
SRR26904134	W8_SDSU6062	SDSU6062	2021-10-19	7
SRR26904131	W8_SDSU6119	SDSU6119	2021-10-19	5
SRR26904221	W8_UW1741	UW1741	2021-10-19	7
SRR26904361	W9_0867	867	2021-10-26	8
SRR26904027	W9_12A1	12A1	2021-10-26	8
SRR26904025	W9_20007	20007	2021-10-26	9
SRR26904024	W9_20010	20010	2021-10-26	6
SRR26904023	W9_20028	20028	2021-10-26	9	<5000 reads
SRR26904019	W9_8004	8004	2021-10-26	9
SRR26904017	W9_8007	8007	2021-10-26	6
SRR26904014	W9_8097	8097	2021-10-26	6	<5000 reads
SRR26904374	W9_A120	A120	2021-10-26	9
SRR26904373	W9_D035	D035	2021-10-26	10
SRR26904372	W9_D037	D037	2021-10-26	9
SRR26904371	W9_E057	E057	2021-10-26	6
SRR26904369	W9_E079	E079	2021-10-26	6
SRR26904368	W9_E080	E080	2021-10-26	6
SRR26904367	W9_F030	F030	2021-10-26	9
SRR26904366	W9_G9008	G9008	2021-10-26	9
SRR26904365	W9_H002	H002	2021-10-26	9	<5000 reads
SRR26904032	W9_H004	H004	2021-10-26	9
SRR26904030	W9_H006	H006	2021-10-26	10
SRR26904029	W9_H014	H014	2021-10-26	7
SRR26904028	W9_H018	H018	2021-10-26	6
SRR26904012	W9_H097	H097	2021-10-26	9	<5000 reads
SRR26904235	W9_H098	H098	2021-10-26	9
SRR26904375	W9_SDSU6062	SDSU6062	2021-10-26	8
SRR26904376	W9_UW1741	UW1741	2021-10-26	8
