# Supplementary material for: Temporal changes in ewe vaginal microbiota throughout gestation
Source: Front Microbiol. 2024 Feb 15;15:1359678. doi: 10.3389/fmicb.2024.1359678 (PMC10901984; doi:10.3389/fmicb.2024.1359678)
Supplement: Supplementary file 2 [file Table_2.XLSX]

## Sheet: Sheet1
Supplementary Table 2: The 50 most abundant OTUs across all vaginal samples from ewes used in this study
Silva v138				NCBI BLAST
OTU	Relative abundance (%)	Phylum	Taxonomy (Silva v138)	Classification	Similarity (%)	Accession no.
OTU 2	10.9123	Bacillota	Ureaplasma	Ureaplasma diversum	98.02	NR_025878.1
OTU 1	8.68242	Pseudomonadota	Unc. Pasteurellaceae	Actinobacillus seminis	99.6	NR_042872.1
OTU 3	5.04262	Pseudomonadota	Histophilus	Histophilus somni	99.6	NR_025266.1
OTU 4	3.75576	Fusobacteriota	Unc. Leptotrichiaceae	Oceanivirga miroungae	96.05	NR_181973.1
OTU 6	3.12904	Bacillota	Staphylococcus	Staphylococcus equorum	99.6	NR_027520.1
OTU 7	2.28381	Fusobacteriota	Unc. Leptotrichiaceae	Streptobacillus canis	96.84	NR_174319.1
OTU 10	2.03946	Bacillota	Streptococcus	Streptococcus pluranimalium	99.6	NR_104971.1
OTU 11	1.95483	Bacillota	Unc. Peptostreptococcaceae	Clostridioides difficile ATCC 9689 = DSM 1296	98.02	NR_112172.1
OTU 13	1.73353	Bacillota	Staphylococcus	Staphylococcus canis	99.6	NR_181183.1
OTU 14	1.63157	Bacillota	Streptococcus	Streptococcus vicugnae	99.6	NR_181987.1
OTU 12	1.49331	Bacillota	Jeotgalicoccus	Jeotgalicoccus coquinae	99.6	NR_117490.1
OTU 17	1.10857	Bacillota	Unc. Aerococcaceae	Aerococcus urinaehominis	99.6	NR_028922.1
OTU 20	1.01405	Bacillota	Finegoldia	Finegoldia magna	99.6	NR_113383.1
OTU 23	0.996473	Bacillota	Anaerococcus	Anaerococcus mediterraneensis	99.6	NR_147392.1
OTU 9	0.867165	Pseudomonadota	Pasteurella	Pasteurella stomatis	99.6	NR_042888.1
OTU 18	0.853665	Pseudomonadota	Escherichia-Shigella	Escherichia marmotae	99.6	NR_136472.1
OTU 16	0.827845	Bacillota	Streptococcus	Streptococcus dysgalactiae subsp. equisimilis	99.6	NR_118304.1
OTU 29	0.779102	Actinobacteriota	Corynebacterium	Corynebacterium renale	99.61	NR_119174.1
OTU 15	0.737568	Actinobacteriota	Trueperella	Trueperella pyogenes	99.6	NR_117537.1
OTU 21	0.73028	Bacillota	Unc. Staphylococcaceae	Salinicoccus salitudinis	99.6	NR_116062.1
OTU 24	0.719966	Actinobacteriota	Yaniella	Yaniella halotolerans	99.6	NR_029078.1
OTU 22	0.706964	Bacillota	Anaerococcus	Anaerococcus nagyae	94.84	NR_146835.1
OTU 28	0.706728	Actinobacteriota	Bifidobacterium	Bifidobacterium castoris	99.6	NR_180399.1
OTU 33	0.673739	Bacillota	Unc. Carnobacteriaceae	Atopostipes suicloacalis	94.86	NR_028835.1
OTU 34	0.672625	Bacillota	Unc. Aerococcaceae	Facklamia languida	97.63	NR_026487.1
OTU 32	0.536632	Bacillota	Romboutsia	Romboutsia timonensis	99.6	NR_144740.1
OTU 37	0.457194	Bacillota	Clostridium_sensu_stricto_1	Clostridium saudiense	99.6	NR_144696.1
OTU 43	0.422671	Bacillota	Gallicola	Lagierella massiliensis	97.62	NR_173695.1
OTU 44	0.418621	Bacillota	Facklamia	Hutsoniella sourekii	100	NR_029351.1
OTU 27	0.399276	Bacillota	Staphylococcus	Staphylococcus aureus	99.6	NR_037007.2
OTU 38	0.384426	Euryarchaeota	Methanobrevibacter	Methanobrevibacter millerae	99.21	NR_042785.1
OTU 53	0.376903	Campilobacterota	Campylobacteraceae	Campylobacter corcagiensis	99.21	NR_133992.1
OTU 48	0.376641	Bacillota	Peptoniphilus	Peptoniphilus ovalis	99.6	NR_181756.1
OTU 51	0.367113	Bacteroidota	Porphyromonadaceae	Porphyromonas somerae DSM 23386	97.23	NR_043312.1
OTU 50	0.341201	Bacillota	Salinicoccus	Salinicoccus halitifaciens	99.6	NR_108862.1
OTU 49	0.339366	Actinobacteriota	Corynebacterium	Corynebacterium faecale	99.21	NR_149764.1
OTU 46	0.336837	Actinobacteriota	Corynebacterium	Corynebacterium maris	99.6	NR_121700.2
OTU 42	0.334124	Actinobacteriota	Bifidobacterium	Bifidobacterium merycicum	99.6	NR_115643.1
OTU 55	0.332407	Bacillota	Peptostreptococcales-Tissierellales_fa	Peptoniphilus nemausensis	99.6	NR_180569.1
OTU 47	0.326194	Bacillota	Lachnospiraceae_NK3A20_group(73)	Lactonifactor longoviformis	96.44	NR_043551.1
OTU 31	0.324464	Bacillota	Peptoniphilus	Peptoniphilus indolicus ATCC 29427	99.6	NR_115153.1
OTU 60	0.320925	Actinobacteriota	Actinomycetaceae	Arcanobacterium bovis	100	NR_180159.1
OTU 54	0.31795	Pseudomonadota	Pasteurellaceae	Mannheimia caviae	99.6	NR_117851.1
OTU 45	0.305538	Actinobacteriota	Brachybacterium	Brachybacterium paraconglomeratum	99.6	NR_113401.1
OTU 69	0.275118	Actinobacteriota	Corynebacterium	Corynebacterium pilosum	99.61	NR_119172.1
OTU 57	0.274214	Bacillota	Oscillospiraceae	Monoglobus pectinilyticus	93.31	NR_159227.1
OTU 36	0.268067	Bacillota	Staphylococcaceae	Jeotgalicoccus psychrophilus	99.6	NR_025644.1
OTU 40	0.266756	Bacillota	Unc. Staphylococcaceae	Mammaliicoccus fleurettii	99.6	NR_041326.1
OTU 67	0.244895	Bacillota	Peptostreptococcales-Tissierellales_fa	Anaerococcus provencensis	94.47	NR_119172.1
OTU 41	0.240858	Actinobacteriota	Corynebacteriaceae	Corynebacterium crudilactis	99.21	NR_153680.1
